# Supplementary material for: Early warning of critical transitions in biodiversity from compositional disorder
Source: Ecology. 2016 Nov 3;97(11):3079–90. doi: 10.1002/ecy.1558 (PMC6849621; doi:10.1002/ecy.1558)
Supplement: Supplementary file 4 [file ECY-97-3079-s004.zip]

Archive with 32 entries (32 files):
- VIGUIER_program-user-guide.pdf
- set_parameters.asv
- biodiv.m
- clean.m
- compet.m
- create_com.m
- display_end.m
- display_start.m
- ecosystem_a.m
- flux.m
- flux2ph.m
- fluxmeasure.m
- inv_norm.m
- invasion.m
- invrows.m
- mapping.m
- newprop.m
- plotsurf.m
- Repeat_simulation.m
- rescaling01.m
- SAD.m
- save_file.m
- savegroup.m
- set_parameters.m
- srand.m
- structure.m
- temp_biod.m
- tradeofalpha.m
- tradeofinv.m
- tradeofsig.m
- urand.m
- short_manual.txt
