# Supplementary material for: Early warning of critical transitions in biodiversity from compositional disorder
Source: Ecology. 2016 Nov 3;97(11):3079–90. doi: 10.1002/ecy.1558 (PMC6849621; doi:10.1002/ecy.1558)
Supplement: Supplementary file 4 [file ECY-97-3079-s004.zip › biodiv.m]

function h=biodiv(mat)
%Calculation of Hill biodiversity : _______________________________________
mat=sqrt(mat);
s=1./sum(mat,2);
b=bsxfun(@times,mat.^2,s.^2);
h=1./sum(b,2);
%__________________________________________________________________________
