# Supplementary material for: Early warning of critical transitions in biodiversity from compositional disorder
Source: Ecology. 2016 Nov 3;97(11):3079–90. doi: 10.1002/ecy.1558 (PMC6849621; doi:10.1002/ecy.1558)
Supplement: Supplementary file 4 [file ECY-97-3079-s004.zip › clean.m]

function matc=clean(mat,cells)
%clean cells from the matrix mat
cells=sort(cells,'descend');
for i=1:length(cells)
    c=cells(i);
    mat(c)=[];
end
matc=mat;
