# Supplementary material for: Early warning of critical transitions in biodiversity from compositional disorder
Source: Ecology. 2016 Nov 3;97(11):3079–90. doi: 10.1002/ecy.1558 (PMC6849621; doi:10.1002/ecy.1558)
Supplement: Supplementary file 4 [file ECY-97-3079-s004.zip › compet.m]

function win=compet(list,mode,coeff,phi)
%Drive the tournament between individuals in the list :
%first column is the aim of the fight
%second column is the id/index of the finger (not necesarely unique)

%This parameter determines the strenght of the competition, 0 leads to a
%completely deterministiccompetition, 0.5 to a compeition based on
%probabilities equal to rd and 1 to a completely random competition

%non zero rows are group by patch claimed
list=list(any(list,2),:);
list=sortrows(list,1);

l=size(list,1);
i=1;
win=zeros(l,2);

while i<l
    if list(i,1)==list(i+1,1)
        s1=list(i,2);
        s2=list(i+1,2);
        %figth threshold depends of competition mode/stage
        if mode==2
            rd=1-coeff(s1,s2);
        else
            rd=coeff(s2,s1)/(coeff(s2,s1)+coeff(s1,s2));
        end
        %probability of victory is depending on phi value and rd value
        rd2=rd*(1-phi)+phi*rand;
        if 0.5<rd2
            %agent of species s1 win this round
            list(i+1,:)=[];
        else
            %agent of species s2 win this round
            i=i+1;
        end
    else
        %the agent win the stage
        win(i,:)=list(i,:);
        i=i+1;
    end
    l=size(list,1);
end

%list of winners
win(i,:)=list(i,:);


win=win(any(win,2),:);
