# Supplementary material for: Early warning of critical transitions in biodiversity from compositional disorder
Source: Ecology. 2016 Nov 3;97(11):3079–90. doi: 10.1002/ecy.1558 (PMC6849621; doi:10.1002/ecy.1558)
Supplement: Supplementary file 4 [file ECY-97-3079-s004.zip › create_com.m]

function [A,C]=create_com(N,beta,tradeof,cm,cM)

cmin=0.09;
cmax=0.4;
switch nargin
    case 0
        disp('You should enter a value for N. By default N=150')
        N=150;
        tradeof='sigmoidal';
        beta=-18;
    case 1
        beta=-18;
        tradeof='sigmoidal';
    case 2
        tradeof='sigmoidal';
    case 3
    case 5
        cmin=cm;
        cmax=cM;
    otherwise
        disp('Too many input arguments.')
end

hd=0.5;          %horizontal deviation, define the range of alpha_c
a=1-hd;          %possible vertiacl range
for i=1:N
    r=urand*a;   %randomisation of alpha_r, non uniform to enlarge range
    for j=1:N
        p=(2*(j/N-0.5)).^2;
        alph(i,j)=r+(hd/N)*j;
    end
    alph(i,i)=1;
end


% mapping(alph);

alphac=rescaling01(mean(alph,1));        %means of attacking ability
alphar=rescaling01(mean(alph,2)');       %means of 1-defence ability
alphabar=inv_norm(alphar,alphac);        %global competitive ability

%Intrinsic growth/colonization rate (between 0 and 1) :
if strcmp(tradeof,'linear')              %linear trade-of between cmin-cmax
    C=tradeofalpha(alphabar,cmin,cmax);
elseif strcmp(tradeof,'inverse')         %sigmoid inversed
    C=tradeofinv(alphabar,beta,cmin,cmax);
else
    C=tradeofsig(alphabar,beta,cmin,cmax);         %sigmo�dal trade-of (default)
end

A=alph;
