# Supplementary material for: Early warning of critical transitions in biodiversity from compositional disorder
Source: Ecology. 2016 Nov 3;97(11):3079–90. doi: 10.1002/ecy.1558 (PMC6849621; doi:10.1002/ecy.1558)
Supplement: Supplementary file 4 [file ECY-97-3079-s004.zip › display_end.m]

function summ=display_end(biodivh,lifespan,totalpoph,str)

meanpop=mean(totalpoph);
meanbiod=mean(biodivh);
medianlife=median(lifespan(1,:));
maxlifespan=max(lifespan(1,:));
biodev=std(biodivh);
strm=mean(str,1);

disp(['Average population :',9,9,9,num2str(meanpop)])
disp(['Average biodiversity :',9,9,9,num2str(meanbiod)])
disp(['Biodiversity deviation :',9,9,num2str(biodev)])
disp(['Median lifespan :',9,9,9,9,num2str(medianlife)])
disp(['Maximum lifespan :',9,9,9,9,num2str(maxlifespan)])
disp('Average population of keystone agents :')
disp(num2str(strm(2)))
disp('Average population of weedy agents :')
disp(num2str(strm(4)))
disp('Average population of canary agents :')
disp(num2str(strm(6)))


summ=[meanpop,meanbiod,biodev,medianlife,maxlifespan,strm];
