# Supplementary material for: Early warning of critical transitions in biodiversity from compositional disorder
Source: Ecology. 2016 Nov 3;97(11):3079–90. doi: 10.1002/ecy.1558 (PMC6849621; doi:10.1002/ecy.1558)
Supplement: Supplementary file 4 [file ECY-97-3079-s004.zip › display_start.m]

function display_start(N,K,time,invnb,Ks,Wd,Cn)

disp(['Environment size :',9,9,9,9,num2str(K)])
disp(['Number of species :',9,9,9,9,num2str(N)])
disp(['Number of time loop :',9,9,9,num2str(time)])
disp(['Average number of new species :',9,num2str(mean(invnb))])
disp(['Number of Keystone species :',9,num2str(size(Ks,2))])
disp(['Number of Weedy species :',9,9,num2str(size(Wd,2))])
disp(['Number of Canary species :',9,9,num2str(size(Cn,2))])
