# Supplementary material for: Early warning of critical transitions in biodiversity from compositional disorder
Source: Ecology. 2016 Nov 3;97(11):3079–90. doi: 10.1002/ecy.1558 (PMC6849621; doi:10.1002/ecy.1558)
Supplement: Supplementary file 4 [file ECY-97-3079-s004.zip › ecosystem_a.m]

function data=ecosystem_a(mode,in,A,C)
%%%%%%%%%%%%%%%%%%%%%%%%%%%%%%%%%%%%%%%%%%%%%%%%%%%%%%%%%%%%%%%%%%%%%%%%%%%
%%%          Ecosystem simulation based on Lokta-Voltera                %%%
%%%                     competition model                               %%%
%%%%%%%%%%%%%%%%%%%%%%%%%%%%%%%%%%%%%%%%%%%%%%%%%%%%%%%%%%%%%%%%%%%%%%%%%%%

%Simulation of an open ecosystem colonized by species of diatomes 
%from a non evolutive metapopulation.

%This version is a function to allow repetitive simulations drive by the
%script repeat_simulation.m
%Notice that arguents are optional, but mode and in argument can't be
%separated

%this version is a working version, it does not contain control of
%variables' consistency, errors can occur with different values than 
%default values


%Last modification the 14/11/13

clear global
format compact

%DECLARATION OF GLOBAL VARIABLES : ________________________________________

%Running variables : ------------------------------------------------------

global K                %size of the environment
global env              %environment : array of 1 row and K columns
global N                %numer of species in metapopulation
global sp               %list of species in metapopulation
global alph             %matrix of competion coefficients
global alphar           %mean of rows of alph matrix, 1-defensive ability
global alphac           %mean of columns, attacking ability
global d                %death rate
global cmin             %minimun growth/colonization rate 
global cmax             %maximal growth rate for linear trade-of 
global pres             %logical matrix of presence of each species
global absc             %non(pres)
global compet1stage     %list of new propagules and cell/patch claimed
global speciespop       %population of each species

%global parameters for paramaters selection
global tradeof
global invform
global time
global beta
global n
global ddef
global phi
global floor

%__________________________________________________________________________

%INITIALIZATION : _________________________________________________________

%Running variables : ------------------------------------------------------

K=1600;                 %size of the environment
time=1500;              %number of time step
N=150;                  %size of the metapopulation
n=20;                   %starting number of species
cmax=0.4;               %maximum growth rate
cmin=0.1;               %minimal growth rate
beta=-16;               %slope of sigmo�dal trade-of
ddef=0.09;              %default vallue of d
invform=0;              %flux on invasion (0: constant 1: fulctutaion)
deg=0;                  %default type of degradation (0: none, 1:global) 
sens=ones(1,N);         %sensitivity to degradation/toxicity
tradeof='sigmoidal';    %trade-of form : -sigmoidal, -linear
phi=0.4;                %randomness of competition
c=[];                   %initialization of c
alph=[];                %initialization of alph
floor=0;                %detection threshold initialized to 0

switch nargin
    case 0
    case 2
        if size(mode)~=size(in)
            alph=mode;
            c=in;
        else
            set_parameters(mode,in);
        end
    case 4
        set_parameters(mode,in)
        alph=A;
        c=C;
    otherwise
        disp ('Too much input arguments. Running with default values.')
end

env=zeros(1,K);     %initialisation of the environement
sp=(1:N);           %list of species number
pres=false(1,N);    %initialisation of the presence matrix
absc=true(1,N);     %initialisation of the abscence matrix
compet1stage=[];    %initialisation of competition lists
compet2stage=[];
d=zeros(1,N)+ddef;     
invnb=ones(time,1)*2;   %vector of number invasive species (mode 0) 

if invform~=0
    %vector of number of invaders over time
    invnb=flux(0,4,2,round(0.3*time),round(0.6*time),...
        round(0.05*time),time);
end


%vector of degration impact (d=degi.*sens)
T=50;
if deg==1
    %- 1 fluctuating phase
    degi=flux(0.09,0.16,ddef,round(0.3*time),round(0.6*time),...
        T,time);

elseif deg==2
    %- 2 phases : fluctuating around ddef, fluctuating and increasing
    degi=flux2ph(0.05,ddef,0.005,round(0.4.*time),round(0.7.*time)...
        ,time,T,time);
    
elseif deg==3
    %- increasing and decreasing linear phases between values 'low' & 'top'
    degi=zeros(1,time)+ddef;
    phase1=(round(0.15.*time):round(0.5.*time));
    phase2=(round(0.5.*time):round(0.85.*time));
    low=ddef; top=0.21;
    degi(phase1)=(low:(top-low)/(length(phase1)-1):top);
    degi(phase2)=(top:-(top-low)/(length(phase2)-1):low);
end

%Recording variables : ----------------------------------------------------

speciespop=zeros(1,N);          %population of each species over time
pophistory=zeros(time,N);       %reccord of population evolution
preshistory=zeros(time,N);      %presence/absence matrix over time
influx=zeros(time,3);           %number of invaders species of each type
existingtime=zeros(1,N);        %time since species have been present
lifespan=zeros(2,N);            %1st line : mean lifespan, 2nd : weigth

%Options : ----------------------------------------------------------------
saveopt='none';      %'auto' or 'manual' save (or 'none')
%'auto' gives an automatic name and saves biodiversity and presence matrix
displayr='complete';     %display results : 'complete', 'compact' or 'none'
%complete shows all diagrams, compact is limited to summaries.
firstDsave=600;        %day of beginnning of saving (stabilization
%phase finished around 600)
reverserows=1;         %reverse order of rows (=1) or not (=0)

%__________________________________________________________________________

%CREATION OF THE WORLD : __________________________________________________

%Initialization of species specific variables : ---------------------------

%Alpha (called alph) matrix : competitive ability (between 0 and 1) :
%competition coefficients for couple of two species,
%alpha(i,j) is the ability of j to beat i

if size(alph)~=[N,N]
    hd=0.5;          %horizontal deviation, define the range of alpha_c
    a=1-hd;          %possible vertiacl range
    for i=1:N
        r=urand*a;   %randomisation of alpha_r, non uniform to enlarge range
        for j=1:N
            p=(2*(j/N-0.5)).^2;
            alph(i,j)=r+(hd/N)*j;
        end
        alph(i,i)=1;
    end
end

% mapping(alph);

alphac=rescaling01(mean(alph,1));        %means of attacking ability
alphar=rescaling01(mean(alph,2)');       %means of 1-defence ability
alphabar=inv_norm(alphar,alphac);        %global competitive ability

if size(c)~=[1,N]
    clear vars c
    %Intrinsic growth/colonization rate (between 0 and 1) :
    if strcmp(tradeof,'linear')              %linear trade-of between
        %cmin-cmax
        c=tradeofalpha(alphabar,cmin,cmax);
    elseif strcmp(tradeof,'inverse')         %sigmoid inversed
        c=tradeofinv(alphabar,beta,cmin,cmax);
    else
        c=tradeofsig(alphabar,beta,cmin,cmax);         %sigmo�dal trade-of
    end

end

%structure ananlysis based on c and alphabar :
[Ks,Wd,Cn]=structure(sp,alphabar,c);

%brief summary of condition
if strcmp(displayr,'complete') || strcmp(displayr,'compact')
    display_start(N,K,time,invnb,Ks,Wd,Cn)
end

%display alphabar/c trade of
if strcmp(displayr,'complete')
    subplot(111)
    plot(c(Ks),alphabar(Ks),'+r',c(Wd),alphabar(Wd),'+g',...
        c(Cn),alphabar(Cn),'+k')
    axis([0 1 0 1])
    xlabel('c')
    ylabel('alpha')
    disp('Press a button to start simulation.')
    pause
    disp('Simulation is running...')
end


%Peopling of the world with the first n species : -------------------------
l=0;
for i=0:n-1
    s=invasion;                          %return the index of a species
    p=30;                                %initial population per species
    for j=1:p
        speciespop(s)=speciespop(s)+1;   %update population
        l=l+1;                           %invade the next cell
        env(l)=s;
    end
end
living=env(env>0);      %living agents
pos=(1:K);
livingpos=pos(env>0);   %positions occupied by a living agents

pop0=speciespop;        %record initial population
%__________________________________________________________________________

%TIME LOOP : ______________________________________________________________

%%%%%%%%%%%%%%%%%%%%%%%%%%%%%%%%%%%%%%%%%%%%%%%%%%%%%%%%%%%%%%%%%%%%%%%%%%%
for t=1:time %%%%%%%%%%%%%%%%%%%%%%%%%%%%%%%%%%%%%%%%%%%%%%%%%%%%%%%%%%%%%%
   for i=1:length(living)
       s=living(i);
       %each living agent has a chance to reproduce and to die

       %reproduction
       if rand < c(s)
           [speciespop,compet1stage]=newprop(s,K,speciespop,compet1stage);
       end
       %death
       if rand < d(s)
           p=livingpos(i);
           env(p)=0;
       %defence of its cell/patch
       else
           f=size(compet2stage,1);
           p=livingpos(i);
           compet2stage(f+1,1:2)=[p,s];
       end
   end
   
   %update speciespop, pres and absc
   %do not need an continuous update of these variables
   for i=1:N
       s=sp(i);
       speciespop(s)=sum(env==s);
   end
   pres=logical(speciespop);
   absc=~pres;
   
   %Invasion : ------------------------------------------------------------
   for i=1:invnb(t)
       s=invasion;
       if s~=0;
           %randomize number of invaders agents
           pmax=5;
           p=round(1+(pmax-1)*rand);
           for j=1:p
               [speciespop,compet1stage]=newprop(s,K,speciespop,...
                   compet1stage);
           end
           %influx recording
           if Ks(Ks==s)==s
               influx(t,1)=influx(t,1)+1;
           elseif Wd(Wd==s)==s
               influx(t,2)=influx(t,2)+1;
           else
               influx(t,3)=influx(t,3)+1;
           end
       end
   end
   
   %Competition : ---------------------------------------------------------
   %1st stage of competition between news propagules from reproduction or
   %invasion, based on relative attacking capacity
   
   stage2=compet(compet1stage,1,alph,phi);
   
   %2nd between settled individuals and winners from 1st stage, there can't
   %be more than two competitors for the same patch/cell. Elders must be
   %first in the array to have the good competition coefficients
   compet2stage=[compet2stage;stage2];
   winners=compet(compet2stage,2,alph,phi);
   for w=1:size(winners,1)
       env(winners(w,1))=winners(w,2);
   end
   %clear the competition lists
   compet1stage=zeros(K,2);
   compet2stage=zeros(K,2);
   
   %Update and record : ---------------------------------------------------
        
   %update living position list to make reproduction and death test only in
   %these cells
   living=env(env>0);
   pos=(1:K);
   livingpos=pos(env>0);
   
   %update speciespop, pres and absc
   for i=1:N
       s=sp(i);
       speciespop(s)=sum(env==s);
   end
   pres=logical(speciespop);
   absc=~pres;
   
   %record :
   pophistory(t,:)=speciespop;
   preshistory(t,:)=pres;
   
   %update existingtime - lifespan
   extinct=find(absc&logical(existingtime));
   existingtime=existingtime+pres;
   lifespan(1,extinct)=(lifespan(1,extinct).*lifespan(2,extinct)...
       +existingtime(extinct))./(lifespan(2,extinct)+1);
   lifespan(2,extinct)=lifespan(2,extinct)+1;
   existingtime(extinct)=0;
   
   %Environment degradation : ---------------------------------------------
   if deg~=0
       d(sp)=degi(t).*sens(sp);
   end
   
end%%%%%%%%%%%%%%%%%%%%%%%%%%%%%%%%%%%%%%%%%%%%%%%%%%%%%%%%%%%%%%%%%%%%%%%%
%%%%%%%%%%%%%%%%%%%%%%%%%%%%%%%%%%%%%%%%%%%%%%%%%%%%%%%%%%%%%%%%%%%%%%%%%%%

%__________________________________________________________________________

% %LAST STEP AND DATA EXTRACTION : __________________________________________

%Calculation of "species lifespan" for non extinct species
P=find(pres);
lifespan(1,P)=((lifespan(1,P).*lifespan(2,P))+existingtime(P))...
    ./(lifespan(2,P)+1);

%Data extraction : --------------------------------------------------------
T=(1:time);

%Application of detection threshold :
pophistory(pophistory<floor)=0;
preshistory=logical(pophistory);

%Hill's biodiversity :
biodivhistory=biodiv(pophistory);

%Number of species and maximum population over time :
sphistory=sum(preshistory,2);   %number of species at each time step
totalpoph=sum(pophistory,2);    %total population at each time step
maxpoph=max(pophistory,[],2);   %population of the most numerous species

%Influx-Outflux-Net flux
netflux=fluxmeasure(preshistory,pop0,Ks,Wd,Cn);
outflux=influx-netflux;
fluxhistory=[influx,outflux,netflux];
%/!\ Check flux calculation, it might be impacted by 'floor'

%structure analysis (nb of canaris, weeds and keystones) :
popKs=sum(pophistory(:,Ks),2);
popWd=sum(pophistory(:,Wd),2);
popCn=sum(pophistory(:,Cn),2);
nbKs=sum(preshistory(:,Ks),2);
nbWd=sum(preshistory(:,Wd),2);
nbCn=sum(preshistory(:,Cn),2);
str=[nbKs,popKs,nbWd,popWd,nbCn,popCn];
%__________________________________________________________________________

%EXPORT DATA : ____________________________________________________________

data=[mean(biodivhistory),mean(totalpoph),mean(sphistory),mean(str,1)...
    totalpoph(time),sphistory(time),str(time,:),pophistory(time,:)];
%__________________________________________________________________________

%SAVE AND DISPLAY : _______________________________________________________

%Display : ----------------------------------------------------------------

if strcmp(displayr,'complete')
    disp('Ploting and save :')
    %plot species' populatioon evolution
    %Definition of colors
    sr=0.25;
    sg=0.12;
    sb=0.18;
    col(:,:,1)=(sr+1-(1-sr).*c(ones(1,time),:)./max(c));
    col(:,:,2)=(sg+1-(1-sg).*alphabar(ones(1,time),:));
    col(:,:,3)=sb;
    %make 0 values white
    abscH=~(preshistory);
    for i=1:size(col,1)
        for j=1:size(col,2)
            if abscH(i,j)==1; 
                col(i,j,:)=ones(1,1,3);
            end
        end
    end
    %plot
    figpop=surf(pophistory,col);
    shading flat
    view(70,60)
    title('Evolution of number of agent per species over time.')
    ylabel('Time')
    xlabel('Species')
    pause

    %plot population stats
    subplot(211)
    plot(T,[totalpoph,maxpoph],'LineWidth',2)
    legend('total population','biggest sp population')
    title('Total number of agents over time')
    subplot(212)
    plot(T,[biodivhistory,sphistory],'LineWidth',2)
    legend('biodiversity','number of species')
    title('Biodiversity and number of species over time')
    pause

    %plot structure analysis
    subplot(211)
    plot(T,str(:,2)','r-',T,str(:,4)','g-',T,str(:,6)','y-')
    legend('keystones','weeds','canaries')
    title('Number of agents by group over type')
    subplot(212)
    plot(T,str(:,1)','r-',T,(str(:,3))','g-',T,str(:,5)','y-')
    title('Number of species by group over time')
    legend('keystones','weeds','canaries')
    pause
end
if strcmp(displayr,'compact') || strcmp(displayr,'complete')
    %display brief summary :
    summ=display_end(biodivhistory,lifespan,totalpoph,str);
end

%Save data : --------------------------------------------------------------
if reverserows==1
    vars2save{1}=invrows(biodivhistory(firstDsave:end,:));
    vars2save{2}=invrows(preshistory(firstDsave:end,:));
    vars2save{3}=invrows(pophistory(firstDsave:end,:));
    vars2save{4}=lifespan(1,:);
    vars2save{5}=invrows(str(firstDsave:end,:));
    vars2save{6}=invrows(fluxhistory(firstDsave:end,:));
else
    vars2save{1}=biodivhistory(firstDsave:end,:);
    vars2save{2}=preshistory(firstDsave:end,:);
    vars2save{3}=pophistory(firstDsave:end,:);
    vars2save{4}=lifespan(1,:);
    vars2save{5}=str(firstDsave:end,:);
    vars2save{6}=fluxhistory(firstDsave:end,:);
end

if reverserows==1
    row_nb=(time:-1:firstDsave);
else
    row_nb=(firstDsave:time);
end

if strcmp(saveopt,'auto')   %automatic save
    w2save=1;               %minimum (1) by default, 2 is complete save
    dmm=fix(clock);
    date=[num2str(dmm(2)),'-',num2str(dmm(3)),'-',num2str(dmm(4)),...
        '-',num2str(dmm(5)),'-',num2str(dmm(6))];
    info=['K',num2str(K),'t',num2str(t)];
    name=[date,info];
elseif strcmp(saveopt,'manual')   %manual save (default)
    w2save=input('Save results ? No : 0, Yes : 1,  Complete : 2. ');
    if w2save~=0
        name=input('Enter the name of your file.');
        while ~isa(name,'char')
            name=input('Enter the ''name'' of your file.');
        end
    end
else
    w2save=0;
end

if (w2save==1) || (w2save==2)
    save_file(vars2save{1},[name,'_Hill-biodiv.txt'],row_nb)
    save_file(vars2save{2},[name,'_pres-absc.txt'],row_nb)
end
if w2save==2    %Complete save include save of lifespan, structure analisys
    %and influx-outflux
    save_file(vars2save{3},[name,'_population.txt'],row_nb)
    save_file(vars2save{4},[name,'_lifespan.txt'])
    save_file(vars2save{5},[name,'_struct.txt'],row_nb)
    save_file(vars2save{6},[name,'_flux.txt'],row_nb)
    savegroup(Ks,Wd,Cn,[name,'_groups.txt'])
    savevar=[name,'_vars.mat'];
    save(savevar)
end
%__________________________________________________________________________


%Program designed by Cl�ment VIGUIER (Polytech'Nice Sophia - GB)
%under James DYKE's direction (University of Southampton - ECS)
%with collaboration of Patrick DONCASTER (University of Southampton)
