# Supplementary material for: Early warning of critical transitions in biodiversity from compositional disorder
Source: Ecology. 2016 Nov 3;97(11):3079–90. doi: 10.1002/ecy.1558 (PMC6849621; doi:10.1002/ecy.1558)
Supplement: Supplementary file 4 [file ECY-97-3079-s004.zip › flux.m]

function f=flux(m,M,a,t1,t2,T,L)
%function discontinuous T-periodic, m=minimum, M=maximum (M~={0;-1), 
%a=value (~=-1) out of interval defined by t1:t2 (t2>t1), length=L (L>t2)

f=zeros(L,1);
step=(t1:t2)';
step=sin((step-t1).*(2.*pi)./T);
step(step>0)=1;
step(step<=0)=-1;

f(t1:t2)=step;
f(f==1)=M;
f(f==0)=a;
f(f==-1)=m;
