# Supplementary material for: Early warning of critical transitions in biodiversity from compositional disorder
Source: Ecology. 2016 Nov 3;97(11):3079–90. doi: 10.1002/ecy.1558 (PMC6849621; doi:10.1002/ecy.1558)
Supplement: Supplementary file 4 [file ECY-97-3079-s004.zip › flux2ph.m]

function d=flux2ph(A,m,delta,t1,t2,t3,T,L)
%function discontinuous T-periodic, A=amplitude, m=mean for 1st phase
%delta=variation between two steps durgind second phase,
%out of intervals defined by t1:t2 and t2:t3 (t2>t1), length=L (L>t2)

f=zeros(L,1);
step=(t1:t3)';
step=sin((step-t1+1).*(2.*pi)./T);
step(step>0)=1;
step(step<=0)=-1;

f(t1:t3)=step;

t=(1:L)';
d=floor((t-t2)/T).*delta+delta;
d(1:t2)=0;
d(t3:L)=0;

d(f>0)=d(f>0)+0.5.*A;
d(f<0)=d(f<0)-0.5.*A;
d=d+m;
