# Supplementary material for: Early warning of critical transitions in biodiversity from compositional disorder
Source: Ecology. 2016 Nov 3;97(11):3079–90. doi: 10.1002/ecy.1558 (PMC6849621; doi:10.1002/ecy.1558)
Supplement: Supplementary file 4 [file ECY-97-3079-s004.zip › fluxmeasure.m]

function net=fluxmeasure(pres,pop0,K,W,C)
%calculation of net flux for each group during time

t=size(pres,1);
net=zeros(t,3);

%difference of presence rows: net flux
presprim=[logical(pop0);pres(1:end-1,:)];
dif=pres-presprim;

%net flux per group
net(1:t,1)=sum(dif(:,K),2);
net(1:t,2)=sum(dif(:,W),2);
net(1:t,3)=sum(dif(:,C),2);
