# Supplementary material for: Early warning of critical transitions in biodiversity from compositional disorder
Source: Ecology. 2016 Nov 3;97(11):3079–90. doi: 10.1002/ecy.1558 (PMC6849621; doi:10.1002/ecy.1558)
Supplement: Supplementary file 4 [file ECY-97-3079-s004.zip › invasion.m]

function s=invasion
%Pick a species in absent specie%, update presence/absence array

global absc
global pres
global sp

if sum(absc)~=0
    list=sp(absc);                   %list of species absent in environment
    r=round(1+(length(list)-1)*rand);
    s=list(r);                      %pick randomly a species in this list
    pres(s)=1;
    absc(s)=0;
else
    s=0;
end
