# Supplementary material for: Early warning of critical transitions in biodiversity from compositional disorder
Source: Ecology. 2016 Nov 3;97(11):3079–90. doi: 10.1002/ecy.1558 (PMC6849621; doi:10.1002/ecy.1558)
Supplement: Supplementary file 4 [file ECY-97-3079-s004.zip › invrows.m]

function M=invrows(m,dim)

switch nargin
    case 1
        dim=1;
    case 2
    otherwise
        disp('The number of  argument is invalid.')
end

if dim==1
    L=size(m,dim);
    m2=[(1:L)',m];
    M=sortrows(m2,-1);
    M=M(:,2:end);
elseif dim==2
    
    L=size(m,dim);
    m2=[(1:L);m];
    M=sortrows(m2',-1)';
    M=M(2:end,:);
else
    disp('Invalid dimension')
end
