# Supplementary material for: Early warning of critical transitions in biodiversity from compositional disorder
Source: Ecology. 2016 Nov 3;97(11):3079–90. doi: 10.1002/ecy.1558 (PMC6849621; doi:10.1002/ecy.1558)
Supplement: Supplementary file 4 [file ECY-97-3079-s004.zip › mapping.m]

function fig=mapping(c)

[m,n]=size(c);
C=zeros(m+2,n+2);
C(1:m,1:n)=c;
AI=mean(C,1);
AR=mean(C,2);

C(m+1,:)=AI;
C(:,n+1)=AR;
y=(0:m+1);
x=(0:n+1);
fig=pcolor(x,y,C);
set(gca,'YDir','reverse')
