# Supplementary material for: Early warning of critical transitions in biodiversity from compositional disorder
Source: Ecology. 2016 Nov 3;97(11):3079–90. doi: 10.1002/ecy.1558 (PMC6849621; doi:10.1002/ecy.1558)
Supplement: Supplementary file 4 [file ECY-97-3079-s004.zip › newprop.m]

function [speciespop,compet1stage]=newprop(s,K,speciespop,compet1stage)
%Create a new agent :
%Update species population
speciespop(s)=speciespop(s)+1;

%Claim a patch/cell in environment
p=round(1+rand*(K-1));
l=size(compet1stage,1);
compet1stage(l+1,1:2)=[p,s];
