# Supplementary material for: Early warning of critical transitions in biodiversity from compositional disorder
Source: Ecology. 2016 Nov 3;97(11):3079–90. doi: 10.1002/ecy.1558 (PMC6849621; doi:10.1002/ecy.1558)
Supplement: Supplementary file 4 [file ECY-97-3079-s004.zip › plotsurf.m]

function col=plotsurf(mat)

col=zeros(size(mat,1),size(mat,2),3)+0.5;
M=mean(mat,1);
for i=1:size(col,1)
    for j=1:size(col,2)
        if mat(i,j)==0
            col(i,j,:)=ones(1,1,3);
        end
    end
end

surf(mat,col);
shading flat

figure
surf(mat)
shading flat
colormap(invrows(bone))
