# Supplementary material for: Early warning of critical transitions in biodiversity from compositional disorder
Source: Ecology. 2016 Nov 3;97(11):3079–90. doi: 10.1002/ecy.1558 (PMC6849621; doi:10.1002/ecy.1558)
Supplement: Supplementary file 4 [file ECY-97-3079-s004.zip › Repeat_simulation.m]

%SCRIPT OF DATA SET BUILDING AND ANALYSIS FOR ECOSYSTEM MODEL

%Before running this script be aware of the time used by the simulation to
%provide rresults. The Matlab profiler tool can give you a good idea of
%time necessary for particular parameters values.

%Parameters you can test :
%-see function set_parameters for details (notice that N can't be change
%in this version);
%-you can load alpha matrix and c, or use the same for all simulations
%-do not change parameters of trade-off if you load alpha and c or if you
%use the same alpha matrix and c for all simulations (in this last case,
%change parameters bellow)

clc
clear all
format compact

tic

%SETTINGS : _______________________________________________________________
%Alpha matrix and c :
loadAandC=false;  %if you want to load these variables from existing files
sameAandC=true;   %if you want to create variables and use them for all
%simulations

%parameters for trade-off if alpha and c are not loaded but the same for
%all simulations
N=150;
b=-18;
tradeof='sigmoidal';    %or 'linear' or 'inverse'

%Load or creation of alpha matrix and vector c : --------------------------
if loadAandC
    A=input('Enter the name of the variable containing alpha matrix.');
    %name or path
    while ~ischar(A)
        disp('The name should be between ''simple quotation marks''.')
        A=input('Enter the name of the variable containing alpha matrix.');
    end
    alph=struct2cell(load(A));
    alph=alph{1};
    C=input('Enter the name of the variable containing c.');
    while ~ischar(C)
        disp('The name should be between ''simple quotation marks''.')
        C=input('Enter the name of the variable containing c.');
    end
    c=struct2cell(load(C));
    c=c{1};
elseif sameAandC
    [alph,c]=create_com(N,b,tradeof);
end

%number of simulations for each parameter set
nbrun=2;

%list of the parameters you want to test, has to be consistent with
%parameters values contained in variable 'val'

%WHAT CAN I CHANGE ? ------------------------------------------------------
%K - size of the environment (~1000)
%D - type of degradation (0:none, 1:1 fluctuating phase,
%       2: fluctuation around ddef then fluctuation and global increase,
%       3: linear increase and decrease)
%d - default value of death rate  (~0.1)
%c - minimum value of intrinsic growth rate (~0.1>d)
%n - number of starting species  (<K/30)
%i - invasion flux, 0: constant, 1: fluctuating
%t - number of time-steps   (~1000)
%s - type of trade-off, 'linear' or 'sigmoidal' (default)
%b - slope of sigmoidal trade-off   (~-16)
%P - randomness of competition   (0<P<1)
%f - detection threshold     (~5)
%--------------------------------------------------------------------------

%each row is a set of parameters (keep mode=[] and val=[] if you don't test
%any parameter)

mode=['Df';'Df'];
val=[0,5;1,10];

%following, other values for mode and val, just an example.
% mode=['0d';'0d';'0d';'0d';'0b';'0b';'0b';'0b';'0b';'0b';...
%     'Dd';'Dd';'Dd';'Dd';'Db';'Db';'Db';'Db';'Db';'Db';...
%     'P0';'P0';'P0';'P0';'P0';'PD';'PD';'PD';'PD';'PD'];
% val=[0,0.06;0,0.09;0,0.1;0,0.12;0,-10;0,-14;0,-16;0,-18;0,-22;0,-30;...
%     1,0.06;1,0.09;1,0.1;1,0.12;1,-10;1,-14;1,-16;1,-18;1,-22;1,-30;...
%     0,0;0.4,0;0.5,0;0.6,0;1,0;0,1;0.4,1;0.5,1;0.6,1;1,1];


%Note: (CHANGE THE SYSTEM OF CALLING THE MODEL TO MATCH WITH FORMAT OF INPUT
%ARGUMENTS)


nbset=size(mode,1);
if nbset==0
    nbset=1;    %will use the default parameter set
end

%RUN SIMULATIONS : ________________________________________________________
for i=1:nbset
    disp ('Simulation is running')
    clear vars data data2
    data=zeros(nbrun,167);
    if size(mode,1)~=0 && (loadAandC || sameAandC)
        %use the same alpha and c
        for r=1:nbrun
            data(r,1:167)=ecosystem_a(mode(i,:),val(i,:),alph,c);
        end
    elseif size(mode,1)~=0
        %alpha and c change at every simulation
        for r=1:nbrun
            data(r,1:167)=ecosystem_a(mode(i,:),val(i,:));
        end
    elseif size(mode,1)==0 && (loadAandC || sameAandC)
        %use the same alpha and c, with default values for other varaibles
        for r=1:nbrun
            data(r,1:167)=ecosystem_a(alph,c);
        end
    else
        %all default, alpha matric and c changing
        for r=1:nbrun
            data(r,1:167)=ecosystem_a();
        end
    end
    
    %Extract data : -------------------------------------------------------
    D=data(:,1:17);
    data2=[mean(D,1);std(D)];
    biod(1:2,i)=data2(:,1);
    mtotal(1:2,i)=data2(:,2);
    finaltotal(1:2,i)=data2(:,10);
    mspecies(1:2,i)=data2(:,3);
    finalspecies(1:2,i)=data2(:,11);
    canariesnb(1:2,i)=data2(:,8);
    canariespop(1:2,i)=data2(:,9);
    weedsnb(1:2,i)=data2(:,6);
    weedspop(1:2,i)=data2(:,7);
    keystonesnb(1:2,i)=data2(:,4);
    keystonespop(1:2,i)=data2(:,5);
    endcanariesnb(1:2,i)=data2(:,16);
    endcanariespop(1:2,i)=data2(:,17);
    endweedsnb(1:2,i)=data2(:,14);
    endweedspop(1:2,i)=data2(:,15);
    endkeystonesnb(1:2,i)=data2(:,12);
    endkeystonespop(1:2,i)=data2(:,13);
    pop(i)={data(:,18:end)};
end


%SAVE : ___________________________________________________________________
dmm=fix(clock);
date=[num2str(dmm(2)),'-',num2str(dmm(3)),'-',num2str(dmm(4)),...
    '-',num2str(dmm(5))];
info=['nbsim',num2str(i),'nbrun',num2str(nbrun)];
name=[date,info,'_vars.mat'];
%save all variables in one file.
save(name)
disp(['All variables have been saved in file :',name])

%display time needed to run the whole script
toc

%save alpha matrix and c
if sameAandC && ~loadAandC
    s=input('Do you want to save alpha matrix and c ? ...(''y''/''n''.');
    if s~='n' || s~='N'
        save([date,'_alpha'],'alph');
        save([date,'_c'],'c');
        disp('Variables have been saved.')
    end
end
