# Supplementary material for: Early warning of critical transitions in biodiversity from compositional disorder
Source: Ecology. 2016 Nov 3;97(11):3079–90. doi: 10.1002/ecy.1558 (PMC6849621; doi:10.1002/ecy.1558)
Supplement: Supplementary file 4 [file ECY-97-3079-s004.zip › rescaling01.m]

function rs=rescaling01(v)
%rescale vector v values between 0 and 1
m=min(v);
M=max(v);
d=M-m;
rs=(v-m)/d;
