# Supplementary material for: Early warning of critical transitions in biodiversity from compositional disorder
Source: Ecology. 2016 Nov 3;97(11):3079–90. doi: 10.1002/ecy.1558 (PMC6849621; doi:10.1002/ecy.1558)
Supplement: Supplementary file 4 [file ECY-97-3079-s004.zip › SAD.m]

function SAD(pop,t)
%build species abundance distribution bar diagram
t=size(pop,1);

mpop=max(pop(:));
if size(pop,1)>1
    s1=zeros(size(pop,1),mpop);
    s2=s1;
    for i=1:mpop
        m1=zeros(size(pop));
        m2=m1;
        m1(pop==i)=1;
        s1(:,i)=sum(m1,2);
        m2(pop>=2.^(i-1) & pop<2.^i)=1;
        s2(:,i)=sum(m2,2);
    end
    d1=mean(s1,1);
    e1=std(s1,1);
    d2=mean(s2,1);
    e2=std(s2,1);
else
    d1=zeros(1,mpop);
    d2=d1;
    e1=d1;
    e2=e1;
    for i=1:mpop
        d1(i)=size(pop(pop==i),2);
        d2(i)=size(pop(pop>=2.^(i-1) & pop<2.^i),2);
        e1(i)=0;
        e2(i)=0;
    end
end


%plot of spacies abundance distribution
figure
subplot(211)
bar(d1)
n1=length(d1);
eu=zeros(1,n1);
hold on
errorbar(1:n1,d1,eu,e1,'k.')
hold off
tot=size(pop(pop>0),2);
indiv=round(mean(sum(pop,2)));
title([num2str(t),' samples - ',num2str(indiv),...
    ' agents - ',num2str(tot),' species'])
xlabel('number of agents')
ylabel('frequency of species')
xlim([0 length(d1)])

subplot(212)
bar(d1)
n1=length(d1);
eu=zeros(1,n1);
tot=size(pop(pop>0),2);
indiv=round(mean(sum(pop,2)));
title('Zoom in 0 to 50 agents range')
xlabel('number of agents')
ylabel('frequency of species')
xlim([0 50])

%distribution on log(2) scake
figure
n2=length(d2(d2>0));
bar((0:n2-1),d2(d2>0))
hold on
errorbar(0:n2-1,d2(d2>0),eu(d2>0),e2(d2>0),'k.')
hold off
title([num2str(t),' samples - ',num2str(indiv),...
    ' agents - ',num2str(tot),' species'])
xlabel('power of 2')
ylabel('frequency of species')
