# Supplementary material for: Early warning of critical transitions in biodiversity from compositional disorder
Source: Ecology. 2016 Nov 3;97(11):3079–90. doi: 10.1002/ecy.1558 (PMC6849621; doi:10.1002/ecy.1558)
Supplement: Supplementary file 4 [file ECY-97-3079-s004.zip › save_file.m]

function save_file(mat,name,num_row,num_col)
%save mat in file called 'name' and index columns and rows if there i many
fclose('all');

[n,m]=size(mat);

switch nargin
    case 1
        name=num2str(fix(clock));
    case 2
        num_col=(1:m);
        num_row=(1:n)';
    case 3
        num_col=(1:m);
    case 4
    otherwise
        disp('Too many input arguments.')
end

if size(num_col,2)~=m
    num_col=(1:m);
end
if size(num_row,1)==1
    num_row=num_row';
end
if size(num_row,1)~=n
    num_row=(1:n)';
end

if m>1 && n>1
    if ischar(num_row)
        format=['%c\t',repmat('%3g\t',1,m),'\n'];
    else
        format=['%g\t',repmat('%3g\t',1,m),'\n'];
    end
    if ischar(num_col)
        f_line=['\t ',repmat('%c\t',1,m),'\n'];
    else
        f_line=['\t ',repmat('%g\t',1,m),'\n'];
    end
    mat=[num_row,mat]';
    fid=fopen(name,'wt');
    fprintf(fid,f_line,num_col);
    fprintf(fid,format,mat);
    fclose(fid); 
elseif m>1
    if ischar(num_col)
        f_line=[repmat('%c\t',1,m),'\n'];
    else
        f_line=[repmat('%g\t',1,m),'\n'];
    end
    format=[repmat('%3g\t',1,m),'\n'];
    fid=fopen(name,'wt');
    fprintf(fid,f_line,num_col);
    fprintf(fid,format,mat);
    fclose(fid); 
elseif n>1
    if ischar(num_row)
        format='%c\t%3g\t\n';
    else
        format='%g\t%3g\t\n';
    end
    format='%g\t%3g\t\n';
    mat=[num_row,mat]';
    fid=fopen(name,'wt');
    fprintf(fid,format,mat);
    fclose(fid);
else
    disp('File too small to be saved.')
end

fclose('all');
