# Supplementary material for: Early warning of critical transitions in biodiversity from compositional disorder
Source: Ecology. 2016 Nov 3;97(11):3079–90. doi: 10.1002/ecy.1558 (PMC6849621; doi:10.1002/ecy.1558)
Supplement: Supplementary file 4 [file ECY-97-3079-s004.zip › savegroup.m]

function savegroup(k,w,c,name)

lk=length(k);
lw=length(w);
lc=length(c);

l=max([lk,lw,lc]);

mat=zeros(3,l(1));
mat(1,1:lk)=k;
mat(2,1:lw)=w;
mat(3,1:lc)=c;


save_file(mat,name,['k';'w';'c'])
