# Supplementary material for: Early warning of critical transitions in biodiversity from compositional disorder
Source: Ecology. 2016 Nov 3;97(11):3079–90. doi: 10.1002/ecy.1558 (PMC6849621; doi:10.1002/ecy.1558)
Supplement: Supplementary file 4 [file ECY-97-3079-s004.zip › set_parameters.m]

function set_parameters(mode,val)
%set parameters

global K         %size of the environment
global deg       %type of degradation (0:none, 1:1 fluctuating phase,
%2: fluctuation around ddef then fluctuation and global increase,
%3: linear increase and decrease)
global ddef      %default value of death rate
global cmin      %minimum value of intrinsic growth
global n         %number of starting species
global invform   %invasion flux, 0: constant, 1: fluctuating
global time      %number of time-steps
global N         %total number of species (can't be change in 
%repeat_simulation script)
global tradeof   %type of trade-off, 'linear' or 'sigmoidal' (default)
global beta      %slope of sigmoidal trade-off
global phi       %randomness of competition
global floor     %detection threshold

if size(mode)~=size(val)
    disp('Parameters modes and values are not consistant.')
else
    l=length(mode);
    for i=1:l
        if mode(i)=='K'
            K=val(i);
        elseif mode(i)=='D'
            deg=val(i);
        elseif mode(i)=='d'
            ddef=val(i);
        elseif mode(i)=='c'
            cmin=val(i);
        elseif mode(i)=='n'
            n=val(i);
        elseif mode(i)=='t'
            time=val(i);
        elseif mode(i)=='i'
            invform=val(i);
        elseif mode(i)=='N'
            N=val(i);
        elseif mode(i)=='s'
            if val(i)==0
                tradeof='linear';
            end
        elseif mode(i)=='b'
            beta=val(i);
        elseif mode(i)=='P'
            phi=val(i);
        elseif mode(i)=='f';
            floor=val(i);
        end
    end
end
