# Supplementary material for: Early warning of critical transitions in biodiversity from compositional disorder
Source: Ecology. 2016 Nov 3;97(11):3079–90. doi: 10.1002/ecy.1558 (PMC6849621; doi:10.1002/ecy.1558)
Supplement: Supplementary file 4 [file ECY-97-3079-s004.zip › srand.m]

function r=srand(n,m,beta)
%random numbers following parabolic repartition

a=0.5;
g=1;
b=5;
d=0.1;
switch nargin
    case 0
        n=1;
        m=1;
    case 1
        m=n;
    case 2
    case 3
        b=beta;
    otherwise
        disp ('ERROR : too many inputs arguments')
end

for i=1:n
    for j=1:m
        x=rand;
        y=rand;
        while y>1/(1+exp(-b*(x-a)))+d
            x=rand;
            y=rand;
        end
        r(i,j)=x;
    end
end
