# Supplementary material for: Early warning of critical transitions in biodiversity from compositional disorder
Source: Ecology. 2016 Nov 3;97(11):3079–90. doi: 10.1002/ecy.1558 (PMC6849621; doi:10.1002/ecy.1558)
Supplement: Supplementary file 4 [file ECY-97-3079-s004.zip › structure.m]

function [K,W,C]=structure(sp,a,c)
%differentiate the three types based on their c and alphabar value

%definition of the angle and norm thrsholds
%has to be adjusted to give more even distribution
angleth=pi/4;
normth=sqrt(2/(3*pi));

%convertion in vector and extraction of angle and norm
x=rescaling01(c);
y=a;
z=x+1i.*y;
norm=abs(z);
angl=angle(z);

%definition of types
C=sp(norm<=normth);
W=sp(norm>normth & angl<angleth);
K=sp(norm>normth & angl>angleth);
