# Supplementary material for: Early warning of critical transitions in biodiversity from compositional disorder
Source: Ecology. 2016 Nov 3;97(11):3079–90. doi: 10.1002/ecy.1558 (PMC6849621; doi:10.1002/ecy.1558)
Supplement: Supplementary file 4 [file ECY-97-3079-s004.zip › temp_biod.m]

function temp_biod(filetemp,filebiod)
%plot Hill biodiversity and nestedness over time
width=15;
T=dlmread(filetemp,'\t',1,1)';

B=dlmread(filebiod,'\t')';
time=(1:length(T));
B=B(:,1:end-width+1);
size(T)
size(B)
plot(time,T(2,:),time,B(2,:))
xlabel('Time')
ylabel('Temperature/Biodiversity')
legend('Temperature','Biodiversity')
title('Temperature (nestedness) and Hill biodiversity over time')
