# Supplementary material for: Early warning of critical transitions in biodiversity from compositional disorder
Source: Ecology. 2016 Nov 3;97(11):3079–90. doi: 10.1002/ecy.1558 (PMC6849621; doi:10.1002/ecy.1558)
Supplement: Supplementary file 4 [file ECY-97-3079-s004.zip › tradeofalpha.m]

function c=tradeofalpha(alphabar,cmin,cmax)

n=size(alphabar,2);
d=cmax-cmin;
deltac=rand(1,n)*d;    %c being a probability d must be inferior to 1-cmin
c(1:n)=cmin;
c=c+deltac.*(1-alphabar);
%disp([alphabar;c]');
