# Supplementary material for: Early warning of critical transitions in biodiversity from compositional disorder
Source: Ecology. 2016 Nov 3;97(11):3079–90. doi: 10.1002/ecy.1558 (PMC6849621; doi:10.1002/ecy.1558)
Supplement: Supplementary file 4 [file ECY-97-3079-s004.zip › tradeofinv.m]

function c=tradeofinv(alphabar,beta,cmin,cmax)

n=size(alphabar,2);
%inverse of sigmo�dal function (c=gama./1+exp(-beta(alphabar-alpha)
c=1./(-beta.*alphabar);
deltac=rand(1,n).*(1-cmin);       %randomization
c=cmin+c.*deltac;
c(c>cmax)=cmax;               %maximization of c, infinite limit around 0
