# Supplementary material for: Early warning of critical transitions in biodiversity from compositional disorder
Source: Ecology. 2016 Nov 3;97(11):3079–90. doi: 10.1002/ecy.1558 (PMC6849621; doi:10.1002/ecy.1558)
Supplement: Supplementary file 4 [file ECY-97-3079-s004.zip › short_manual.txt]

___________________ ECOSYSTEM SIMULATION VERSION 2 - 14/11/2013 ______________________________


This document explains the modifications between version 1 and version 2.

The main difference is the possibility of loading and saving the alpha matrix and vector c, resulting from the trade-off and characterizing the community.
The simulation is now not available anymore as a script, but only as a function.
The script Reapeat_simulation allows you to run several with the same community (alpha and c, imported or created at the beginning of the session) or different community (alpha matrix and c created for every simulation).
The other difference is the possibility of adding a detection threshold. This threshold does not affect the simulation process, only the presence-absence and population reccord and the end of the simulation. Number of agents and species reccording by group is also affected.

Notice that the code contains a lot of comments to help you to use it without going back to this document.


HOW DOES THE SCRIPT WORK? --------------------------------------------------------------------

The script Repeat_simulation works as before, the vectors "mode" contains on every row the parameters for one set of simulations, and the vector "value" contains all values of these parameters.


-- PARAMETERS --

K - size of the environment (~1000)
D - type of degradation (0:none, 1:1 fluctuating phase,
	2: fluctuation around ddef then fluctuation and global increase,
	3: linear increase and decrease)
d - default value of death rate  (~0.1)
c - minimum value of intrinsic growth rate (~0.1>d)
n - number of starting species  (<K/30)
i - invasion flux, 0: constant, 1: fluctuating
t - number of time-steps   (~1000)
s - type of trade-off, 'linear' or 'sigmoidal' (default)
b - slope of sigmoidal trade-off   (~-16)
P - randomness of competition   (0<P<1)
f - detection threshold     (~5)

You are able to define a more precise setting by modifying the default value of all variables (not only variables listed hereabove) in the function "ecosystem_a". For example changing the total number of species N need to change the value of N in the function "ecosystem_a" (in this case, be sure that the number of species defined in alpha and c are consistent if you use the same community for all simulations).


-- LOAD ALPHA AND C --

If you want to load your own ALPHA and C, you need to have them in two separated files.
You then enter the name (or path and name) of these files when the script ask you to do so.

/!\Be careful about the Number of species defined in alpha and c, it has to be consistent with the value of N in the function "ecosystem_a"


-- USE THE SAME ALPHA AND C --

You can use the same alpha and c for all simulations, in this case you have the possibility to save these variables at the end of session.
You can change the number of species is the community, and the value of beta for the trade-off in the script Repeat_simulation.

/!\Be careful about the Number of species defined in alpha and c, it has to be consistent with the value of N in the function "ecosystem_a"


-- SAVING AND DISPLAY OPTION --

Option specific from "ecosystem_a" saving and displaying have to be mofied directly in the code of the function.
Herebelow default values of these options:

saveopt='none';      %'auto' or 'manual' save (or 'none')
'auto' gives an automatic name and saves biodiversity and presence matrix
displayr='complete';     %display results : 'complete', 'compact' or 'none'
complete shows all diagrams, compact is limited to summaries.
firstDsave=600;        %day of beginnning of saving (stabilization phase finished around 600)
reverserows=1;         %reverse order of rows (=1) or not (=0)


/!\To avoid problems with default values, be sure you keep a version of the program without modifications.


Contact : Cl�ment Viguier - clem.viguier@wanadoo.fr - viguier@polytech.unice.fr
